# Supplementary material for: Condyle modeling stability, craniofacial asymmetry and ACTN3 genotypes: Contribution to TMD prevalence in a cohort of dentofacial deformities
Source: PLoS One. 2020 Jul 29;15(7):e0236425. doi: 10.1371/journal.pone.0236425 (PMC7390436; doi:10.1371/journal.pone.0236425)
Supplement: S1 Data — (XLS) [file pone.0236425.s001.xls]

## Sheet: Characteristics of Patients
Individuals ID	SEX	AGE	Right condyylar height	Left condyylar height	Condyylar height ratio	Right condylar surface	Left condylar surface	Condylar surface ratio	JPFScore	rs1671064 ACTN3 Q523R (AA=0 (Normal) ; GA=1 (Hétérozygote); GG=2 (Homozygote)	rs1815739 ACTN3 R577X (CC(Normal)=0 ; TC(Hétérozygote)=1 ; TT(No alfa-actinine-3)=2)	rs678397 ACNT3 (CC=0 (Normal) ; CT=1 (Hétérozygote); TT=2 (Homozygote)	rs9373000 ENPP1 (AA=0 (Normal) ; AG=1 (Hétérozygote); GG=2 (Homozygote)	rs6569759 ENPP1 (GG=0 (Normal) ; AG=1 (Hétérozygote); AA=2 (Homozygote)	rs858339 ENPP1 (TT=0 (Normal) ; AT=1 (Hétérozygote); AA=2 (Homozygote)	rs1409181 ENPP1 (CC=0 (Normal) ; CG=1 (Hétérozygote); GG=2 (Homozygote)
1	1	16	16.4	15.3	6.71	407.5	376	7.73	0	2	2	2	1	1	0	2
2	0	17	19.1	18.4	3.66	218	287	24.04	0	1	0	0	0	1	0	1
3	1	17	3.58	3.06	14.53	5.56	5.56	0	2	1	1	1	2	2	0	2
4	1	41	2.08	2.06	0.96	6.185	6.59	6.15	2	1	1	1	0	0	1	1
5	1	53	2.58	3	0.67	7.42	7.43	0.13	0	2	2	2	0	1	1	0
6	1	18	2.25	2.47	8.91	7.75	8.35	7.19	0	0	0	0	1	1	1	1
7	0	23	2.32	1.98	14.66	5.98	5.23	12.54	3	2	2	2	0	2	0	1
8	0	45	2.8	2.87	2.44	10.27	10.02	2.43	0	2	2	2	1	1	1	1
9	0	29	4.38	4.02	8.22	10.4	9.63	7.4	0	1	1	1	0	0	0	1
10	1	24	3.3	3.67	10.08	10.5	10.95	4.11	0	1	1	1	1	0	0	2
11	1	47	2.48	2.74	9.49	7.68	7.66	0.26	9	1	1	1	1	0	0	2
12	0	17	3.21	3.02	5.92	8.84	9.034	2.1	5	2	2	2	0	1	0	1
13	1	24	2.85	3.36	15.18	7.8	8.41	7.25	5	0	0	0	1	1	1	1
14	1	17	2.67	3.07	13.03	10.35	10.93	5.31	4	1	1	.	0	1	1	1
15	1	35	0.86	0.72	16.28	3.75	4.14	9.42	5	0	0	0	2	2	1	1
16	1	17	2.38	2.4	0.83	7.04	7.05	0	3	1	1	1	0	1	0	1
17	0	17	2.13	1.84	13.62	7.58	5.84	22.96	1	2	2	2	0	0	0	2
18	1	14	2.56	2.27	11.33	10.07	9.25	8.14	2	1	1	1	0	1	0	1
19	1	34	3.79	3.55	6.33	7.47	8.01	6.74	4	1	1	1	1	1	1	0
20	1	40	3.66	3.84	4.69	10.5	11.6	9.48	3	2	2	2	0	2	0	0
21	1	30	2.85	3.12	8.65	10.71	10.99	2.55	3	0	0	0	0	2	1	1
22	0	26	2.6	3.85	6.49	8.1	12.62	35.82	0	1	1	1	0	.	1	0
23	1	45	3.09	3.6	14.17	7.07	7.83	9.71	1	1	1	2	1	1	0	1
24	1	20	3.05	3.05	0	6.3	5.24	16.83	2	1	1	.	1	0	0	0
25	0	18							1	1	1	1	0	1	0	1
26	1	38	3.47	3.12	10.09	8.33	6.5	21.97	2	2	2	2	0	0	0	2
27	1	31							17	1	1	1	1	1	1	0
28	1	15	2.97	2.6	12.46	7.29	7.22	0.96	0	1	1	2	1	1	2	0
29	1	16	3.08	2.92	5.19	14.05	15.57	9.76	0	2	2	2	0	1	2	0
30	0	36	2.95	3.09	4.53	12.37	14.2	12.89	3	1	1	.	1	1	0	2
31	1	24	2.23	2.99	25.42	5.76	7.6	24.21	6	1	1	.	0	1	0	1
32	0	20	3.74	4.12	9.22	8.76	9.95	11.96	1	0	0	0	0	1	0	1
33	0	15	2.48	2.41	2.82	7.79	9.21	15.42	0	1	1	2	1	1	0	2
34	1	20	2.53	2.82	10.28	8.45	8.46	0	14	2	2	2	1	2	1	1
35	1	15	2.74	2.03	25.91	8.13	7.03	13.53	5	1	1	1	2	1	1	1
36	1	16	3.03	2.69	11.22	8.95	9.76	8.3	2	1	1	1	1	1	0	2
37	1	16	2.55	2.12	16.86	7.14	7.85	9.04	4	1	1	1	0	1	0	1
38	1	41	1.97	2.24	12.05	7.7	8.73	11.8	14	1	1	1	0	1	1	1
39	1	16	2.01	2.2	8.64	7.41	8.53	13.13	1	1	1	1	0	0	1	1
40	1	15	3.16	2.82	10.76	9.64	8.46	12.24	6	1	1	.	2	2	1	1
41	1	28	3	2.15	28.33	6.94	5.75	17.14	3	1	1	0	1	1	0	1
42	1	16	3.32	3.01	9.34	10.35	9.61	7.15	7	1	1	1	0	0	0	2
43	1	15	2.6	2.62	0	9.53	9.27	2.73	1	2	2	2	1	1	0	1
44	0	21	2.04	1.87	8.33	6.94	10.68	35.02	13	1	1	1	1	1	1	1
45	1	34	2.46	3.09	20.39	9.96	11.32	12.01	1	0	0	0	2	1	1	0
46	0	19	3.39	3.24	4.42	10.07	10.69	5.8	2	1	1	1	0	2	1	1
47	1	16	3.39	3.42	0.88	12.79	10.93	14.54	0	1	1	1	0	1	0	1
48	1	16	3.43	4	14.25	9.32	9.92	6.05	5	1	1	1	0	.	0	0
49	1	18	3.25	3.24	0	8.16	8.87	8	9	1	1	1	0	0	2	0
50	1	34	1.63	1.37	15.95	2.97	3.33	10.82	18	1	1	1	0	2	1	0
51	0	16	2.34	2.46	4.88	5.14	6.42	19.93	1	1	1	1	0	1	0	1
52	1	15	2.8	2.32	17.14	4.61	4.36	5.42	0	2	2	2	0	1	0	2
53	0	17	2.53	2.44	3.56	4.62	5.34	13.48	0	1	1	1	1	2	0	1
54	1	23	2.07	2.31	10.39	5.38	6.35	15.28	9	0	0	0	0	0	1	1
55	0	16	1.79	1.94	7.73	3.42	3.99	14.29	0	1	1	1	1	0	1	1
56	0	17	1.8	1.64	8.89	4.64	3.84	17.24	13	1	1	1	1	0	0	1
57	0	17							4	0	0	0	1	0	0	2
58	1	18	1.6	1.61	0	2.96	2.89	2.36	2	2	2	2	0	1	0	1
59	1	18	2.23	2.2	1.35	4.35	4.71	7.64	0	1	1	1	0	1	0	1
60	0	16	1.53	1.77	13.56	5.35	5.39	0.74	0	1	1	1	0	0	.	2
61	1	17	2.14	1.94	9.35	5.32	4.75	10.71	10	1	1	1	0	1	1	1
62	1	18							10	0	0	0	0	1	1	1
63	1	17	2.69	2.95	8.81	5.16	5.02	2.71	2	.	2	.	.	.	.	2
64	1	16	2.44	2.71	9.96	5.28	4.93	6.63	14	2	2	2	0	0	0	1
65	1	18	2.33	2.52	7.54	4.33	4.49	3.56	2	1	1	1	0	0	0	2
66	1	21	2.3	2.08	9.57	5.58	5.88	5.1	6	2	2	2	1	0	0	2
67	0	18	2.15	2.2	2.27	6.22	6	3.54	0	1	1	1	0	1	1	1
68	1	20	1.93	2.03	4.93	4.34	4.85	10.52	13	1	1	2	1	1	1	1
69	1	30							2	2	2	.	1	2	2	0
70	0	20	2.08	1.84	11.54	5.86	5.33	9.04	0	0	0	0	1	2	0	2
71	0	21							0	2	2	2	0	1	0	1
72	1	21	1.44	1.48	2.7	4.2	4.73	11.2	1	2	2	2	0	1	0	1
73	1	19							2	1	1	1	0	1	0	1
74	0	19	2.34	2.25	3.85	5.15	5.36	3.92	1	0	0	0	1	0	0	2
75	1	44	2.34	2.64	11.36	4.4	4.79	8.14	19	2	2	2	0	1	1	1
76	0	19	3.88	3.72	4.12	11.08	10	9.75	1	1	1	1	1	1	0	2
77	0	21	3.4	2.91	14.41	11.07	9.86	10.93	3	1	1	1	0	0	0	2
78	1	30	2.61	3.17	17.66	11.34	13.92	18.53	6	1	1	1	0	0	0	2
79	1	49	2.28	2.31	1.3	6.73	7.09	5.08	5	1	0	1	1	1	0	2
80	1	57							3	1	1	1	1	2	0	1
81	1	14	2.24	2.55	12.16	5.37	6.26	14.22	3	2	2	2	1	1	1	1
82	1	37	3.26	3.64	10.44	10.16	11.32	10.25	13	0	0	0	0	2	1	0
83	0	30	3.46	2.94	15.03	15	10.11	32.6	0	2	2	2	0	2	1	1
84	0	18							6	1	1	1	0	2	1	0
85	0	18	2.92	3.01	1	15.32	15	2.09	2	0	0	0	1	2	0	1
86	0	24	3.64	2.95	18.96	9.55	9.99	0.04	3	1	1	1	1	1	1	1
87	1	40	2.94	3.4	13.53	11.75	12.28	4.32	6	1	1	1	0	0	0	2
88	1	32	2.39	2.25	5.86	7.77	8.7	10.69	4	0	0	0	0	1	1	1
89	1	17	1.48	1.71	13.45	4.73	4.65	1.69	12	1	1	1	1	1	0	2
90	1	58	2.11	2.31	8.66	5.43	6.17	11.99	5	2	2	2	0	0	1	1
91	1	26	1.66	1.71	2.92	3.91	4.37	10.53	15	0	0	0	1	1	1	1
92	1	44	1.5	1.8	16.67	3.96	5.21	23.99	16	1	1	1	1	1	1	1
93	1	38	2.72	2.41	11.4	5.74	5.98	4.01	14	1	1	1	1	1	1	1
94	1	17	2.53	2.74	7.66	4.39	4.24	3.42	0	1	1	1	0	0	0	1
95	1	16	1.58	1.83	13.66	3.65	3.99	8.52	2	1	1	1	2	1	1	1
96	1	18	2.35	2.12	9.79	4.56	4.47	1.97	7	1	1	1	1	2	2	0
97	1	16	1.86	1.68	9.68	3.09	3.16	2.21	3	0	0	0	0	2	2	0
98	0	41	2.25	2.35	4.26	4.98	5.36	7.09	0	1	1	1	0	0	0	1
99	1	37	1.46	1.41	3.42	4.44	4.89	9.2	1	0	0	0	0	2	0	0
100	1	23	2.83	3.09	8.41	5.86	6.22	5.79	5	0	0	0	0	1	1	0
101	1	34	2.23	2.16	3.14	3.74	3.69	1.34	5	1	1	1	0	0	0	1
102	1	39	1.26	1.12	11.11	1.96	2.11	7.11	9	1	1	1	0	1	1	0
103	1	29	1.94	2.16	10.19	6.37	7.13	10.66	3	2	2	2	1	2	1	1
104	0	31	2.24	2.3	2.61	5.54	6.21	10.79	7	1	1	1	0	1	1	0
105	1	21	2.49	2.57	3.11	5.07	5.05	0.39	7	0	0	0	2	2	1	1
106	0	39							7	2	2	2	0	1	0	1
107	1	18							0	1	1	1	1	1	0	1
108	0	18	2.23	1.95	12.56	4.44	4.11	7.43	1	1	1	1	0	0	0	2
109	1	14	1.69	1.99	15.08	3.6	4.62	22.08	0	2	2	2	0	1	.	1
110	0	26	1.52	1.51	0.65	3.86	3.97	2.77	0	1	1	1	0	2	.	0
111	1	27	2.5	3.64	31.32	8.49	9.24	8.12	8	0	0	0	2	0	0	2
112	1	15	2.57	2.41	6.23	5.86	5.46	6.83	0	1	1	1	0	2	1	1
113	0	28	1.32	1.39	5.04	4.86	5.47	11.15	12	1	1	1	1	1	1	1
114	0	37							0	1	1	1	1	2	.	1
115	0	45							0	1	1	1	0	1	0	1
116	0	42	2.08	2.16	3.7	4.13	4.84	14.67	1	1	1	1	0	0	0	1
117	1	68	1.78	1.71	5.06	2.86	2.65	7.34	0	0	0	0	1	1	.	1
118	1	20	2.06	2.12	2.83	4.37	3.68	15.79	0	1	1	1	0	0	.	2
119	1	34	1.99	1.85	7.04	5.75	5.76	0	1	2	1	2	0	1	.	1
120	0	19				5.4	8.17	33.9	3	0	0	0	0	0	.	2
121	0	25	1.93	1.84	4.66	6.78	6.21	8.41	0	1	1	1	1	1	0	2
122	1	23	1.31	1.53	14.38	4.48	4.69	4.48	6	0	0	0	1	1	.	1
123	1	19	1.37	1.42	3.52	1.64	1.61	1.83	11	1	1	.	1	2	1	0
124	1	29	3.14	3.29	4.56	6.31	6.35	0.63	4	1	1	1	1	0	0	2
125	1	16	1.42	1.57	9.55	3.08	3.55	13.24	0	2	2	2	0	0	.	1
126	1	15							0	1	.	.	0	0	.	2
127	1	15	2.35	2.32	1.28	5.97	6.06	1.49	0	1	0	1	1	1	.	2
128	1	19	2.59	1.93	25.48	5.4	4.21	22.03	12	0	0	0	2	1	.	1
129	1	15	1.75	1.79	2.23	4.11	4.48	8.26	0	0	0	0	0	1	.	1
130	1	41	2.04	2.56	20.31	5	4.97	0.6	9	2	2	2	1	.	0	2
131	1	19	1.98	1.77	10.6	5.12	4.78	6.64	1	0	0	0	2	1	.	1
132	0	36	2.5	2.55	1.96	4.84	4.51	6.82	1	0	0	0	0	1	.	1
133	1	26	1.68	1.83	8.2	3.99	3.96	0.75	5	1	1	.	1	2	.	1
134	1	27							9	1	1	.	0	1	.	1
135	0	27							3	2	2	2	1	1	.	2
136	1	28	2.19	2.57	14.79	5.97	6.65	10.23	10	2	2	2	0	0	.	2
137	1	31	2.09	2.17	3.69	4.71	5.16	8.72	6	2	2	2	2	2	.	1
138	0	48	3.02	3.03	0	10.4	9.58	7.88	0	1	1	1	0	1	.	1
139	1	17	1.28	2.73	53.11	4.27	5.49	22.22	6	1	1	1	0	1	.	0
140	1	16	1.6	1.62	1.23	3.4	3.41	0	0	2	2	2	0	1	.	1
141	1	18							1	1	1	1	1	1	.	1
142	1	18							2	1	1	1	0	2	.	0
143	1	38	2.16	1.78	0.18	3.64	3.35	7.97	0	1	1	1	1	1	.	2
144	1	40	3.01	3.04	0.99	5.56	5.2	7	11	2	2	2	0	2	0	1
145	1	30	2.98	2.78	6.71	4.95	5.14	3.7	10	0	0	0	1	2	1	0
146	0	18	1.27	1.13	11.02	5.45	5.51	1.09	1	1	1	1	0	0	0	1
147	1	14	0.98	1.23	20.33	1.33	1.59	16.35	1	2	2	2	1	2	0	2
148	1	34							5	1	1	1	0	1	0	1
149	1	34	2.31	2.61	11.49	4.87	3.93	19.3	21	1	1	1	0	1	1	1
150	1	37	1.75	1.88	6.91	2.74	3.06	10.46	2	0	0	1	1	2	1	0
151	0	24	3.18	2.48	22.01	7.76	7.25	6.57	6	2	2	2	1	2	0	2
152	0	47							2	0	0	0	0	0	0	2
153	0	32	1.84	1.83	0	2.9	2.9	0	6	1	1	1	0	1	1	1
154	1	35							6	1	1	1	0	0	0	2
155	0	18	1.85	2.12	12.74	6	6.42	6.54	1	0	0	0	0	1	0	.
156	0	19	2.28	2.35	2.98	6.27	6.81	7.93	1	1	1	1	1	2	0	1

## Sheet: Asymmetric Patients
	Individuals ID	rs1671064	rs1815739	rs678397	rs9373000	rs6569759	rs858339	rs1409181
GROUP 1 ASYMMETRIC PATIENTS	12	GG	TT	TT	AA	AG	TT	CG
n=8	15	AA	CC	CC	GG	AA	AT	CG
	21	AA	CC	CC	AA	AA	AT	CG
	110	GA	TC	CT	AA	AA	XXX	CC
	112	GA	TC	CT	AA	AA	AT	CG
	124	GA	TC	CT	AG	GG	TT	GG
	151	GG	TT	TT	AG	AA	TT	GG
	153	GA	TC	CT	AA	AG	AT	CG
GROUP 2 ASYMMETRIC PATIENTS	1	GG	TT	TT	AG	AG	TT	GG
n=24	2	GA	CC	CC	AA	AG	TT	CG
	3	GA	TC	CT	GG	AA	TT	GG
	7	GG	TT	TT	AA	AA	TT	CG
	9	GA	TC	CT	AA	GG	TT	CG
	20	GG	TT	TT	AA	AA	TT	CC
	31	GA	TC	XXX	AA	AG	TT	CG
	35	GA	TC	CT	GG	AG	AT	CG
	48	GA	TC	CT	AA	XXX	TT	CC
	50	GA	TC	CT	AA	AA	AT	CC
	54	AA	CC	CC	AA	GG	AT	CG
	56	GA	TC	CT	AG	GG	TT	CG
	58	GG	TT	TT	AA	AG	TT	CG
	61	GA	TC	CT	AA	AG	AT	CG
	64	GG	TT	TT	AA	GG	TT	CG
	65	GA	TC	CT	AA	GG	TT	GG
	68	GA	TC	TT	AG	AG	AT	CG
	75	GA	TC	CT	AA	AA	AT	CC
	82	AA	CC	CC	AA	AA	AT	CC
	93	GA	TC	CT	AG	AG	AT	CG
	102	GA	TC	CT	AA	AG	AT	CC
	120	AA	CC	CC	AA	GG	XXX	GG
	130	GG	TT	TT	AG	XXX	TT	GG
	136	GG	TT	TT	AA	GG	XXX	GG
GROUP 3 ASYMMETRIC PATIENTS	32	AA	CC	CC	AA	AG	TT	CG
n=19	34	GG	TT	TT	AG	AA	AT	CG
	38	GA	TC	CT	AA	AG	AT	CG
	40	GA	TC	XXX	GG	AA	AT	CG
	42	GA	TC	CT	AA	GG	TT	GG
	44	GA	TC	CT	AG	AG	AT	CG
	90	GG	TT	TT	AA	GG	AT	CG
	91	AA	CC	CC	AG	AG	AT	CG
	92	GA	TC	CT	AG	AG	AT	CG
	101	GA	TC	CT	AA	GG	TT	CG
	104	GA	TC	CT	AA	AG	AT	CC
	113	GA	TC	CT	AG	AG	AT	CG
	121	GA	TC	CT	AG	AG	TT	GG
	122	AA	CC	CC	AG	AG	XXX	CG
	123	GA	TC	XXX	AG	AA	AT	CC
	128	AA	CC	CC	GG	AG	XXX	CG
	139	GA	TC	CT	AA	AG	XXX	CC
	145	AA	CC	CC	AG	AA	AT	CC
	149	GA	TC	CT	AA	AG	AT	CG
GROUP 4 ASYMMETRIC PATIENTS	4	GA	TC	CT	AA	GG	AT	CG
n=7	5	GG	TT	TT	AA	AG	AT	CC
	41	GA	TC	CC	AG	AG	TT	CG
	51	GA	TC	CT	AA	AG	TT	CG
	83	GG	TT	TT	AA	AA	AT	CG
	86	GA	TC	CT	AG	AG	AT	CG
	144	GG	TT	TT	AA	AA	TT	CG
